# Supplementary material for: Cardiac Resynchronization Therapy beyond Nominal Settings: An IEGM-Based Approach for Paced and Sensed Atrioventricular Delay Offset Optimization in Daily Clinical Practice
Source: J Clin Med. 2023 Jun 20;12(12):4138. doi: 10.3390/jcm12124138 (PMC10299691; doi:10.3390/jcm12124138)
Supplement: Supplementary file 1 [file jcm-12-04138-s001.zip]

Archive with 1 entries (1 files):
- jcm-2392548-supplementary.pdf
